# Supplementary material for: Variability in Clinical Phenotype in TARDBP Mutations: Amyotrophic Lateral Sclerosis Case Description and Literature Review
Source: Genes (Basel). 2023 Nov 4;14(11):2039. doi: 10.3390/genes14112039 (PMC10671725; doi:10.3390/genes14112039)
Supplement: Supplementary file 1 [file genes-14-02039-s001.zip]

Archive with 2 entries (1 files):
- genes-2688630-supplementary/
- genes-2688630-supplementary/genes-2688630.xlsx
