# Supplementary material for: Variability in Clinical Phenotype in TARDBP Mutations: Amyotrophic Lateral Sclerosis Case Description and Literature Review
Source: Genes (Basel). 2023 Nov 4;14(11):2039. doi: 10.3390/genes14112039 (PMC10671725; doi:10.3390/genes14112039)
Supplement: Supplementary file 1 [file genes-14-02039-s001.zip › genes-2688630-supplementary/genes-2688630.xlsx]

## Sheet: 267 paz
Reference	(Year)	Nation	Nucleotide change	Amino acid change	Exon	fALS	Gender	Age of onset (years)	Region of onset	Spread to bulbar/spinal region	Phenotype (MN predominance)	CI/Dementia	Disease duration (months)
Chen S. et al. 2021. Novel TARDBP missense mutation caused familial amyotrophic lateral sclerosis with frontotemporal dementia and parkinsonism.	2021	China	c.1123A > G	p.S375G	6	no	Male	56	Spinal (UL)	N/A	UMN/LMN	no	16
Chen S. et al. 2021. Novel TARDBP missense mutation caused familial amyotrophic lateral sclerosis with frontotemporal dementia and parkinsonism.	2021	China	c.527A > T	p.K176I	6	yes	Male	59	Bulbar	N/A	UMN/LMN	yes	26
Chen S. et al. 2021. Novel TARDBP missense mutation caused familial amyotrophic lateral sclerosis with frontotemporal dementia and parkinsonism.	2021	China	c.1144G > A	p.A382T	6	no	Male	61	Spinal (UL)	N/A	UMN/LMN	no	55
Chen S. et al. 2021. Novel TARDBP missense mutation caused familial amyotrophic lateral sclerosis with frontotemporal dementia and parkinsonism.	2021	China	c.1009A > G	p.M337V	6	no	Female	59	Spinal (UL)	N/A	UMN/LMN	no	76
Chen S. et al. 2021. Novel TARDBP missense mutation caused familial amyotrophic lateral sclerosis with frontotemporal dementia and parkinsonism.	2021	China	c.1009A > G	p.M337V	6	yes	Female	42	Spinal (LL)	N/A	UMN/LMN	no	80
Chen W. et al. 2020. Clinical and genetic features of patients with amyotrophic lateral sclerosis in southern China.	2020	China	c.1112A > G	p.N371S	6	no	N/A	N/A	N/A	N/A	N/A	N/A	N/A
Chen W. et al. 2020. Clinical and genetic features of patients with amyotrophic lateral sclerosis in southern China.	2020	China	c.1123G > A	p.S375G	6	no	N/A	N/A	N/A	N/A	N/A	N/A	N/A
Chen W. et al. 2020. Clinical and genetic features of patients with amyotrophic lateral sclerosis in southern China.	2020	China	c.892G > A	p.G298S	6	no	N/A	N/A	N/A	N/A	N/A	N/A	N/A
Chen W. et al. 2020. Clinical and genetic features of patients with amyotrophic lateral sclerosis in southern China.	2020	China	c.892G > A	p.G298S	6	no	N/A	N/A	N/A	N/A	N/A	N/A	N/A
Chen W. et al. 2020. Clinical and genetic features of patients with amyotrophic lateral sclerosis in southern China.	2020	China	c.1123G > A	p.S375G	6	no	N/A	N/A	N/A	N/A	N/A	N/A	N/A
Chen W. et al. 2020. Clinical and genetic features of patients with amyotrophic lateral sclerosis in southern China.	2020	China	c.1112A > G	p.N371S	6	no	N/A	N/A	N/A	N/A	N/A	N/A	N/A
Conforti FL. et al. 2011. TARDBP gene mutations in south Italian patients with amyotrophic lateral sclerosis.	2011	Italy	c.881G > T	p.G294V	6	yes	Male	61	Spinal	no	LMN	no	7
Conforti FL. et al. 2011. TARDBP gene mutations in south Italian patients with amyotrophic lateral sclerosis.	2011	Italy	c.881G > T	p.G294V	6	yes	Female	63	Spinal	yes	UMN	no	12
Conforti FL. et al. 2011. TARDBP gene mutations in south Italian patients with amyotrophic lateral sclerosis.	2011	Italy	c.881G > T	p.G294V	6	no	Male	68	Bulbar	yes	UMN/LMN	no	14
Conforti FL. et al. 2011. TARDBP gene mutations in south Italian patients with amyotrophic lateral sclerosis.	2011	Italy	c.881G > T	p.G294V	6	no	Male	48	Spinal	yes	UMN/LMN	no	17
Conforti FL. et al. 2011. TARDBP gene mutations in south Italian patients with amyotrophic lateral sclerosis.	2011	Italy	c.1127G > A	p.G376D	6	yes	Female	58	Spinal	yes	UMN/LMN	no	N/A
Conforti FL. et al. 2011. TARDBP gene mutations in south Italian patients with amyotrophic lateral sclerosis.	2011	Italy	c.1144G > A	p.A382T	6	no	Male	52	Spinal	yes	UMN/LMN	no	72
Corcia P. et al. 2012. Phenotype and genotype analysis in amyotrophic lateral sclerosis with TARDBP gene mutations.	2012	France	N/A	p.P363A	6	no	Male	61	Spinal (UL)	N/A	N/A	no	10
Corcia P. et al. 2012. Phenotype and genotype analysis in amyotrophic lateral sclerosis with TARDBP gene mutations.	2012	France	N/A	p.Y374X	6	no	Male	63	Spinal (UL)	N/A	N/A	no	21
Corcia P. et al. 2012. Phenotype and genotype analysis in amyotrophic lateral sclerosis with TARDBP gene mutations.	2012	France	N/A	p.W385G	6	yes	Female	43	Spinal (UL)	N/A	N/A	no	24
Corcia P. et al. 2012. Phenotype and genotype analysis in amyotrophic lateral sclerosis with TARDBP gene mutations.	2012	France	N/A	p.W385G	6	yes	Male	39	Spinal (UL)	N/A	N/A	no	24
Corcia P. et al. 2012. Phenotype and genotype analysis in amyotrophic lateral sclerosis with TARDBP gene mutations.	2012	France	N/A	p.G295S	6	yes	Female	58	Bulbar	N/A	N/A	no	25
Corcia P. et al. 2012. Phenotype and genotype analysis in amyotrophic lateral sclerosis with TARDBP gene mutations.	2012	France	N/A	p.N390S	6	no	Male	65	Bulbar	N/A	N/A	no	28
Corcia P. et al. 2012. Phenotype and genotype analysis in amyotrophic lateral sclerosis with TARDBP gene mutations.	2012	France	N/A	p.A382T	6	yes	Female	55	Bulbar	N/A	N/A	no	28
Corcia P. et al. 2012. Phenotype and genotype analysis in amyotrophic lateral sclerosis with TARDBP gene mutations.	2012	France	N/A	p.G384R	6	yes	Male	28	Spinal (UL)	N/A	N/A	no	32
Corcia P. et al. 2012. Phenotype and genotype analysis in amyotrophic lateral sclerosis with TARDBP gene mutations.	2012	France	N/A	p.A382T	6	yes	Female	58	Spinal (UL)	N/A	N/A	no	33
Corcia P. et al. 2012. Phenotype and genotype analysis in amyotrophic lateral sclerosis with TARDBP gene mutations.	2012	France	N/A	p.G348C	6	yes	Female	30	Spinal (UL)	N/A	N/A	no	49
Corcia P. et al. 2012. Phenotype and genotype analysis in amyotrophic lateral sclerosis with TARDBP gene mutations.	2012	France	N/A	p.A382P	6	no	Female	34	Spinal (UL)	N/A	N/A	no	56
Corcia P. et al. 2012. Phenotype and genotype analysis in amyotrophic lateral sclerosis with TARDBP gene mutations.	2012	France	N/A	p.R361S	6	no	Male	55	Spinal (UL)	N/A	N/A	no	58
Corcia P. et al. 2012. Phenotype and genotype analysis in amyotrophic lateral sclerosis with TARDBP gene mutations.	2012	France	N/A	p.G348C	6	yes	Female	58	Spinal (UL)	N/A	N/A	no	62
Corcia P. et al. 2012. Phenotype and genotype analysis in amyotrophic lateral sclerosis with TARDBP gene mutations.	2012	France	N/A	p.G384R	6	yes	Female	60	Spinal (UL)	N/A	N/A	no	63
Corcia P. et al. 2012. Phenotype and genotype analysis in amyotrophic lateral sclerosis with TARDBP gene mutations.	2012	France	N/A	p.G384R	6	yes	Female	60	Spinal (UL)	N/A	N/A	yes	63
Corcia P. et al. 2012. Phenotype and genotype analysis in amyotrophic lateral sclerosis with TARDBP gene mutations.	2012	France	N/A	p.G348C	6	yes	Female	60	Spinal (LL)	N/A	N/A	no	64
Corcia P. et al. 2012. Phenotype and genotype analysis in amyotrophic lateral sclerosis with TARDBP gene mutations.	2012	France	N/A	p.A382T	6	yes	Female	57	Spinal (UL)	N/A	N/A	no	74
Corcia P. et al. 2012. Phenotype and genotype analysis in amyotrophic lateral sclerosis with TARDBP gene mutations.	2012	France	N/A	p.A315T	6	yes	Male	48	Spinal (UL)	N/A	N/A	no	77
Corcia P. et al. 2012. Phenotype and genotype analysis in amyotrophic lateral sclerosis with TARDBP gene mutations.	2012	France	N/A	p.D169G	6	no	Female	56	Spinal (LL)	N/A	N/A	no	79
Corcia P. et al. 2012. Phenotype and genotype analysis in amyotrophic lateral sclerosis with TARDBP gene mutations.	2012	France	N/A	p.W385G	6	yes	Male	31	Spinal (LL)	N/A	N/A	no	85
Corcia P. et al. 2012. Phenotype and genotype analysis in amyotrophic lateral sclerosis with TARDBP gene mutations.	2012	France	N/A	p.A382P	6	no	Female	69	Spinal (UL)	N/A	N/A	no	86
Corcia P. et al. 2012. Phenotype and genotype analysis in amyotrophic lateral sclerosis with TARDBP gene mutations.	2012	France	N/A	p.G287S	6	no	Male	65	Bulbar	N/A	N/A	no	95
Corcia P. et al. 2012. Phenotype and genotype analysis in amyotrophic lateral sclerosis with TARDBP gene mutations.	2012	France	N/A	p.G348C	6	no	Male	48	Bulbar	N/A	N/A	no	99
Corcia P. et al. 2012. Phenotype and genotype analysis in amyotrophic lateral sclerosis with TARDBP gene mutations.	2012	France	N/A	p.G348C	6	yes	Male	46	Spinal (LL)	N/A	N/A	no	105
Corcia P. et al. 2012. Phenotype and genotype analysis in amyotrophic lateral sclerosis with TARDBP gene mutations.	2012	France	N/A	p.G295S	6	yes	Female	61	Bulbar	N/A	N/A	yes	N/A
Corcia P. et al. 2012. Phenotype and genotype analysis in amyotrophic lateral sclerosis with TARDBP gene mutations.	2012	France	N/A	p.A315T	6	yes	Female	78	Spinal (UL)	N/A	N/A	no	158
Corcia P. et al. 2012. Phenotype and genotype analysis in amyotrophic lateral sclerosis with TARDBP gene mutations.	2012	France	N/A	p.G384R	6	yes	Male	68	Spinal (LL)	N/A	N/A	no	N/A
Corcia P. et al. 2012. Phenotype and genotype analysis in amyotrophic lateral sclerosis with TARDBP gene mutations.	2012	France	N/A	p.A382T	6	yes	Female	45	Spinal (UL)	N/A	N/A	no	187
Corrado L. et al. 2009. High Frequency of TARDBP Gene Mutations in Italian Patients with Amyotrophic Lateral Sclerosis.	2009	Italy	c.1144G > A	p.A382T	6	no	Male	59	Spinal	no	UMN/LMN	no	17
Corrado L. et al. 2009. High Frequency of TARDBP Gene Mutations in Italian Patients with Amyotrophic Lateral Sclerosis.	2009	Italy	c.1135T > C	p.S379P	6	yes	Male	40	Spinal	N/A	N/A	no	N/A
Corrado L. et al. 2009. High Frequency of TARDBP Gene Mutations in Italian Patients with Amyotrophic Lateral Sclerosis.	2009	Italy	c.1136C > G	p.S379C	6	no	Male	72	Spinal	no	LMN	no	N/A
Corrado L. et al. 2009. High Frequency of TARDBP Gene Mutations in Italian Patients with Amyotrophic Lateral Sclerosis.	2009	Italy	c.1004G > A	p.G335D	6	no	Male	20	Spinal (UL)	no	LMN	no	24
Corrado L. et al. 2009. High Frequency of TARDBP Gene Mutations in Italian Patients with Amyotrophic Lateral Sclerosis.	2009	Italy	c.883G > C	p.G295R	6	no	Male	52	Bulbar	yes	UMN/LMN	no	24
Corrado L. et al. 2009. High Frequency of TARDBP Gene Mutations in Italian Patients with Amyotrophic Lateral Sclerosis.	2009	Italy	c.1144G > A	p.A382T	6	no	Female	44	Spinal	no	LMN	no	N/A
Corrado L. et al. 2009. High Frequency of TARDBP Gene Mutations in Italian Patients with Amyotrophic Lateral Sclerosis.	2009	Italy	c.1144G > A	p.A382T	6	no	Male	43	Spinal	no	LMN	no	N/A
Corrado L. et al. 2009. High Frequency of TARDBP Gene Mutations in Italian Patients with Amyotrophic Lateral Sclerosis.	2009	Italy	c.1144G > A	p.A382T	6	yes	Male	47	Spinal	N/A	N/A	no	N/A
Corrado L. et al. 2009. High Frequency of TARDBP Gene Mutations in Italian Patients with Amyotrophic Lateral Sclerosis.	2009	Italy	c.1009A > G	p.M337V	6	yes	Female	53	Spinal	N/A	N/A	no	36
Corrado L. et al. 2009. High Frequency of TARDBP Gene Mutations in Italian Patients with Amyotrophic Lateral Sclerosis.	2009	Italy	c.800A > G	p.N267S	6	no	Female	48	Spinal	N/A	N/A	no	N/A
Corrado L. et al. 2009. High Frequency of TARDBP Gene Mutations in Italian Patients with Amyotrophic Lateral Sclerosis.	2009	Italy	c.1144G > A	p.A382T	6	no	Male	69	Spinal	yes	LMN	no	37
Corrado L. et al. 2009. High Frequency of TARDBP Gene Mutations in Italian Patients with Amyotrophic Lateral Sclerosis.	2009	Italy	c.1144G > A	p.A382T	6	yes	Male	32	Spinal	no	LMN	no	42
Corrado L. et al. 2009. High Frequency of TARDBP Gene Mutations in Italian Patients with Amyotrophic Lateral Sclerosis.	2009	Italy	c.1144G > A	p.A382T	6	no	Male	54	Spinal	no	UMN/LMN	no	60
Corrado L. et al. 2009. High Frequency of TARDBP Gene Mutations in Italian Patients with Amyotrophic Lateral Sclerosis.	2009	Italy	c.881G > T	p.G294V	6	yes	Male	77	Bulbar	yes	N/A	yes	N/A
Corrado L. et al. 2009. High Frequency of TARDBP Gene Mutations in Italian Patients with Amyotrophic Lateral Sclerosis.	2009	Italy	c.1178C > T	p.S393L	6	no	Male	60	Spinal	no	UMN/LMN	no	87
Corrado L. et al. 2009. High Frequency of TARDBP Gene Mutations in Italian Patients with Amyotrophic Lateral Sclerosis.	2009	Italy	c.859G > A	p.G287S	6	no	Male	70	Spinal	no	LMN	no	93
Corrado L. et al. 2009. High Frequency of TARDBP Gene Mutations in Italian Patients with Amyotrophic Lateral Sclerosis.	2009	Italy	c.995G > A	p.S332N	6	yes	Male	64	Spinal	no	UMN/LMN	no	N/A
Corrado L. et al. 2009. High Frequency of TARDBP Gene Mutations in Italian Patients with Amyotrophic Lateral Sclerosis.	2009	Italy	c.883G > A	p.G295S	6	no	Female	54	Spinal	N/A	N/A	no	228
Czell D. et al. 2013. Phenotypes in Swiss patients with familial ALS carrying TARDBP mutations.	2013	Swiss	N/A	p.A90V	6	yes	Male	62	Spinal (UL)	no	UMN/LMN	no	15
Czell D. et al. 2013. Phenotypes in Swiss patients with familial ALS carrying TARDBP mutations.	2013	Swiss	N/A	p.G376D	6	yes	Female	41	Spinal (LL)	yes	UMN/LMN	no	18
Czell D. et al. 2013. Phenotypes in Swiss patients with familial ALS carrying TARDBP mutations.	2013	Swiss	N/A	p.N352S	6	yes	Female	72	Spinal (LL)	yes	LMN	no	84
Czell D. et al. 2013. Phenotypes in Swiss patients with familial ALS carrying TARDBP mutations.	2013	Swiss	N/A	p.N352S	6	no	Female	53	Spinal (UL)	no	UMN/LMN	no	96
Del Bo R. et al. 2009. TARDBP (TDP-43) sequence analysis in patients with familial and sporadic ALS: identification of two novel mutations.	2009	Italy/Belgium	N/A	p.G348C	6	yes	Male	50	Spinal	N/A	N/A	N/A	36
Del Bo R. et al. 2009. TARDBP (TDP-43) sequence analysis in patients with familial and sporadic ALS: identification of two novel mutations.	2009	Italy/Belgium	c.881G > T	p.G294V	6	no	Female	73	Spinal (LL)	no	UMN/LMN	no	36
Del Bo R. et al. 2009. TARDBP (TDP-43) sequence analysis in patients with familial and sporadic ALS: identification of two novel mutations.	2009	Italy/Belgium	N/A	p.G295S	6	no	Male	64	Spinal (UL)	no	UMN/LMN	no	36
Del Bo R. et al. 2009. TARDBP (TDP-43) sequence analysis in patients with familial and sporadic ALS: identification of two novel mutations.	2009	Italy/Belgium	N/A	p.A382T	6	yes	Male	50	Spinal (LL)	yes	UMN/LMN	no	60
Del Bo R. et al. 2009. TARDBP (TDP-43) sequence analysis in patients with familial and sporadic ALS: identification of two novel mutations.	2009	Italy/Belgium	N/A	p.G348C	6	yes	Male	53	Spinal	N/A	N/A	N/A	N/A
Del Bo R. et al. 2009. TARDBP (TDP-43) sequence analysis in patients with familial and sporadic ALS: identification of two novel mutations.	2009	Italy/Belgium	N/A	p.A382T	6	no	Male	54	Spinal (UL)	yes	UMN/LMN	no	N/A
Feng Feng et al. 2021. Genetic and clinical features of Chinese sporadic amyotrophic lateral sclerosis patients with TARDBP mutations.	2021	China	c.1147A > G	p.I383V	6	no	Female	53	Bulbar	yes	UMN/LMN	no	23
Feng Feng et al. 2021. Genetic and clinical features of Chinese sporadic amyotrophic lateral sclerosis patients with TARDBP mutations.	2021	China	c.1132A > G	p.N378D	6	no	Female	39	Spinal (UL)	no	UMN/LMN	no	24
Feng Feng et al. 2021. Genetic and clinical features of Chinese sporadic amyotrophic lateral sclerosis patients with TARDBP mutations.	2021	China	c.1147A > G	p.I383V	6	no	Male	57	Spinal (LL)	no	UMN/LMN	yes	61
Conforti F.L. et al. 2010. TARDBP gene mutations in south Italian patients with amyotrophic lateral sclerosis.	2010	Italy	c.881G > T	p.G294V	6	yes	Male	61	Spinal	no	LMN	N/A	7
Conforti F.L. et al. 2010. TARDBP gene mutations in south Italian patients with amyotrophic lateral sclerosis.	2010	Italy	c.881G > T	p.G294V	6	yes	Female	63	Spinal	yes	UMN	N/A	12
Conforti F.L. et al. 2010. TARDBP gene mutations in south Italian patients with amyotrophic lateral sclerosis.	2010	Italy	c.881G > T	p.G294V	6	no	Male	68	Bulbar	yes	UMN/LMN	N/A	14
Conforti F.L. et al. 2010. TARDBP gene mutations in south Italian patients with amyotrophic lateral sclerosis.	2010	Italy	c.881G > T	p.G294V	6	no	Male	48	Spinal	yes	UMN/LMN	N/A	17
Conforti F.L. et al. 2010. TARDBP gene mutations in south Italian patients with amyotrophic lateral sclerosis.	2010	Italy	c.1127G > A	p.G376D	6	yes	Female	58	Spinal	yes	UMN/LMN	N/A	N/A
Conforti F.L. et al. 2010. TARDBP gene mutations in south Italian patients with amyotrophic lateral sclerosis.	2010	Italy	c.1144G > A	p.A382T	6	no	Male	52	Spinal	yes	UMN/LMN	N/A	72
Grassano et al. 2021. Mutational analysis of known ALS genes in an Italian population-base cohort	2021	Italy	c.1144G > A	p.A382T	6	no	Male	67	N/A	N/A	N/A	N/A	N/A
Grassano et al. 2021. Mutational analysis of known ALS genes in an Italian population-base cohort	2021	Italy	c.1144G > A	p.A382T	6	yes	Male	60	N/A	N/A	N/A	N/A	N/A
Grassano et al. 2021. Mutational analysis of known ALS genes in an Italian population-base cohort	2021	Italy	c.1144G > A	p.A382T	6	no	Female	67	N/A	N/A	N/A	N/A	N/A
Grassano et al. 2021. Mutational analysis of known ALS genes in an Italian population-base cohort	2021	Italy	c.1144G > A	p.A382T	6	no	Female	70	N/A	N/A	N/A	N/A	N/A
Grassano et al. 2021. Mutational analysis of known ALS genes in an Italian population-base cohort	2021	Italy	c.1144G > A	p.A382T	6	yes	Male	74	N/A	N/A	N/A	N/A	N/A
Grassano et al. 2021. Mutational analysis of known ALS genes in an Italian population-base cohort	2021	Italy	c.1144G > A	p.A382T	6	no	Male	79	N/A	N/A	N/A	N/A	N/A
Grassano et al. 2021. Mutational analysis of known ALS genes in an Italian population-base cohort	2021	Italy	c.1144G > A	p.A382T	6	yes	Female	60	N/A	N/A	N/A	N/A	N/A
Grassano et al. 2021. Mutational analysis of known ALS genes in an Italian population-base cohort	2021	Italy	c.1144G > A	p.A382T	6	no	Female	54	N/A	N/A	N/A	N/A	N/A
Grassano et al. 2021. Mutational analysis of known ALS genes in an Italian population-base cohort	2021	Italy	c.1169A >G	p.N390S	6	no	Male	70	N/A	N/A	N/A	N/A	N/A
Grassano et al. 2021. Mutational analysis of known ALS genes in an Italian population-base cohort	2021	Italy	c.1178C > T	p.S393L	6	no	Male	70	N/A	N/A	N/A	N/A	N/A
Grassano et al. 2021. Mutational analysis of known ALS genes in an Italian population-base cohort	2021	Italy	c.1178C > T	p.S393L	6	no	Male	74	N/A	N/A	N/A	N/A	N/A
Grassano et al. 2021. Mutational analysis of known ALS genes in an Italian population-base cohort	2021	Italy	c.800A > G	p.N267S	6	no	Male	67	N/A	N/A	N/A	N/A	N/A
Huang R. et al. 2012. TARDBP gene mutations among Chinese patients with sporadic amyotrophic lateral sclerosis.	2012	China	c.1098C > G	N/A	6	no	Male	38	Spinal (UL)	N/A	N/A	N/A	N/A
Huang R. et al. 2012. TARDBP gene mutations among Chinese patients with sporadic amyotrophic lateral sclerosis.	2012	China	c.1098C > G	N/A	6	no	Male	34	Spinal (LL)	N/A	N/A	N/A	N/A
Huang R. et al. 2012. TARDBP gene mutations among Chinese patients with sporadic amyotrophic lateral sclerosis.	2012	China	c.1098C > G	N/A	6	no	Female	57	Spinal (UL)	N/A	N/A	N/A	N/A
Huang R. et al. 2012. TARDBP gene mutations among Chinese patients with sporadic amyotrophic lateral sclerosis.	2012	China	c.57A > G	N/A	2	no	Male	55	Bulbar	N/A	N/A	N/A	N/A
Huang R. et al. 2012. TARDBP gene mutations among Chinese patients with sporadic amyotrophic lateral sclerosis.	2012	China	c.1133A > G	p.N378S	6	no	Male	39	Spinal (UL)	yes	UMN	no	60
Huang R. et al. 2012. TARDBP gene mutations among Chinese patients with sporadic amyotrophic lateral sclerosis.	2012	China	c.963C > T	p.A321A	6	no	Male	36	Spinal (UL)	yes	N/A	N/A	N/A
Jinyue Li et al. 2022. Genotype-phenotype association of TARDBP mutations in Chinese patients with amyotrophic lateral sclerosis: a single-center study and systematic review of published literature	2022	China	c.881G > T	p.G294V	6	yes	Female	64	Bulbar	yes	UMN	no	19
Jinyue Li et al. 2022. Genotype-phenotype association of TARDBP mutations in Chinese patients with amyotrophic lateral sclerosis: a single-center study and systematic review of published literature	2022	China	c.893G > T	p.G298V	6	no	Female	50	Spinal (UL)	no	LMN	no	22
Jinyue Li et al. 2022. Genotype-phenotype association of TARDBP mutations in Chinese patients with amyotrophic lateral sclerosis: a single-center study and systematic review of published literature	2022	China	c.881G > T	p.G294V	6	no	Female	66	Bulbar	yes	UMN	no	25
Jinyue Li et al. 2022. Genotype-phenotype association of TARDBP mutations in Chinese patients with amyotrophic lateral sclerosis: a single-center study and systematic review of published literature	2022	China	c.994A > G	p.S332G	6	no	Male	60	Spinal (UL)	yes	UMN	no	71
Ju X. et al. 2016. Two distinct clinical features and cognitive impairment in amyotrophic lateral sclerosis patients with TARDBP gene mutations in the Chinese population.	2016	China	c.1009A > G	p.M337V	6	yes	Female	66	Spinal	N/A	N/A	N/A	61
Ju X. et al. 2016. Two distinct clinical features and cognitive impairment in amyotrophic lateral sclerosis patients with TARDBP gene mutations in the Chinese population.	2016	China	c.1009A > G	p.M337V	6	yes	Female	66	Bulbar	N/A	N/A	N/A	65
Ju X. et al. 2016. Two distinct clinical features and cognitive impairment in amyotrophic lateral sclerosis patients with TARDBP gene mutations in the Chinese population.	2016	China	c.1009A > G	p.M337V	6	yes	Female	65	Bulbar	N/A	N/A	N/A	78
Ju X. et al. 2016. Two distinct clinical features and cognitive impairment in amyotrophic lateral sclerosis patients with TARDBP gene mutations in the Chinese population.	2016	China	c.1178C > T	p.S393L	6	no	Male	58	Spinal (UL)	no	UMN/LMN	yes	84
Ju X. et al. 2016. Two distinct clinical features and cognitive impairment in amyotrophic lateral sclerosis patients with TARDBP gene mutations in the Chinese population.	2016	China	c.1009A > G	p.M337V	6	yes	Male	67	Bulbar	N/A	N/A	N/A	96
Ju X. et al. 2016. Two distinct clinical features and cognitive impairment in amyotrophic lateral sclerosis patients with TARDBP gene mutations in the Chinese population.	2016	China	c.1009A > G	p.M337V	6	yes	Female	41	Bulbar	N/A	N/A	yes	97
Ju X. et al. 2016. Two distinct clinical features and cognitive impairment in amyotrophic lateral sclerosis patients with TARDBP gene mutations in the Chinese population.	2016	China	c.1009A > G	p.M337V	6	yes	female	46	Bulbar	N/A	N/A	no	109
Ju X. et al. 2016. Two distinct clinical features and cognitive impairment in amyotrophic lateral sclerosis patients with TARDBP gene mutations in the Chinese population.	2016	China	c.1009A > G	p.M337V	6	yes	female	38	Bulbar	N/A	N/A	no	111
Ju X. et al. 2016. Two distinct clinical features and cognitive impairment in amyotrophic lateral sclerosis patients with TARDBP gene mutations in the Chinese population.	2016	China	c.1009A > G	p.M337V	6	yes	Female	49	Bulbar	N/A	N/A	no	112
Ju X. et al. 2016. Two distinct clinical features and cognitive impairment in amyotrophic lateral sclerosis patients with TARDBP gene mutations in the Chinese population.	2016	China	c.1009A > G	p.M337V	6	yes	Female	53	Bulbar	N/A	N/A	no	113
Ju X. et al. 2016. Two distinct clinical features and cognitive impairment in amyotrophic lateral sclerosis patients with TARDBP gene mutations in the Chinese population.	2016	China	c.1009A > G	p.M337V	6	yes	Female	51	Spinal	N/A	N/A	no	115
Ju X. et al. 2016. Two distinct clinical features and cognitive impairment in amyotrophic lateral sclerosis patients with TARDBP gene mutations in the Chinese population.	2016	China	c.1009A > G	p.M337V	6	yes	Male	53	Bulbar	N/A	N/A	no	117
Ju X. et al. 2016. Two distinct clinical features and cognitive impairment in amyotrophic lateral sclerosis patients with TARDBP gene mutations in the Chinese population.	2016	China	c.1009A > G	p.M337V	6	yes	Male	49	Bulbar	N/A	N/A	no	119
Ju X. et al. 2016. Two distinct clinical features and cognitive impairment in amyotrophic lateral sclerosis patients with TARDBP gene mutations in the Chinese population.	2016	China	c.1009A > G	p.M337V	6	yes	Male	40	Spinal	N/A	N/A	N/A	120
Ju X. et al. 2016. Two distinct clinical features and cognitive impairment in amyotrophic lateral sclerosis patients with TARDBP gene mutations in the Chinese population.	2016	China	c.1009A > G	p.M337V	6	yes	female	45	Bulbar	N/A	N/A	no	120
Ju X. et al. 2016. Two distinct clinical features and cognitive impairment in amyotrophic lateral sclerosis patients with TARDBP gene mutations in the Chinese population.	2016	China	c.1009A > G	p.M337V	6	yes	Female	47	Spinal	N/A	N/A	no	121
Ju X. et al. 2016. Two distinct clinical features and cognitive impairment in amyotrophic lateral sclerosis patients with TARDBP gene mutations in the Chinese population.	2016	China	c.1009A > G	p.M337V	6	yes	Male	54	Spinal	N/A	N/A	N/A	126
Ju X. et al. 2016. Two distinct clinical features and cognitive impairment in amyotrophic lateral sclerosis patients with TARDBP gene mutations in the Chinese population.	2016	China	c.1009A > G	p.M337V	6	yes	Male	44	Bulbar	N/A	N/A	no	127
Ju X. et al. 2016. Two distinct clinical features and cognitive impairment in amyotrophic lateral sclerosis patients with TARDBP gene mutations in the Chinese population.	2016	China	c.1009A > G	p.M337V	6	yes	Male	42	Bulbar	N/A	N/A	no	133
Ju X. et al. 2016. Two distinct clinical features and cognitive impairment in amyotrophic lateral sclerosis patients with TARDBP gene mutations in the Chinese population.	2016	China	c.1009A > G	p.M337V	6	yes	Male	40	Bulbar	N/A	N/A	no	133
Ju X. et al. 2016. Two distinct clinical features and cognitive impairment in amyotrophic lateral sclerosis patients with TARDBP gene mutations in the Chinese population.	2016	China	c.1009A > G	p.M337V	6	yes	Female	60	Bulbar	N/A	N/A	N/A	136
Ju X. et al. 2016. Two distinct clinical features and cognitive impairment in amyotrophic lateral sclerosis patients with TARDBP gene mutations in the Chinese population.	2016	China	c.1009A > G	p.M337V	6	yes	Female	52	Spinal	N/A	N/A	no	138
Ju X. et al. 2016. Two distinct clinical features and cognitive impairment in amyotrophic lateral sclerosis patients with TARDBP gene mutations in the Chinese population.	2016	China	c.1009A > G	p.M337V	6	yes	Male	41	Bulbar	N/A	N/A	no	144
Ju X. et al. 2016. Two distinct clinical features and cognitive impairment in amyotrophic lateral sclerosis patients with TARDBP gene mutations in the Chinese population.	2016	China	c.1009A > G	p.M337V	6	yes	Male	67	Bulbar	N/A	N/A	N/A	156
Ju X. et al. 2016. Two distinct clinical features and cognitive impairment in amyotrophic lateral sclerosis patients with TARDBP gene mutations in the Chinese population.	2016	China	c.1009A > G	p.M337V	6	yes	Male	48	Bulbar	N/A	N/A	yes	157
Ju X. et al. 2016. Two distinct clinical features and cognitive impairment in amyotrophic lateral sclerosis patients with TARDBP gene mutations in the Chinese population.	2016	China	c.1009A > G	p.M337V	6	yes	female	45	Bulbar	N/A	N/A	no	158
Ju X. et al. 2016. Two distinct clinical features and cognitive impairment in amyotrophic lateral sclerosis patients with TARDBP gene mutations in the Chinese population.	2016	China	c.1009A > G	p.M337V	6	yes	Female	N/A	Bulbar	N/A	N/A	N/A	170
Ju X. et al. 2016. Two distinct clinical features and cognitive impairment in amyotrophic lateral sclerosis patients with TARDBP gene mutations in the Chinese population.	2016	China	c.1009A > G	p.M337V	6	yes	Male	58	Spinal	N/A	N/A	N/A	216
Kabashi E. et al. 2008. TARDBP mutations in individuals with sporadic and familial amyotrophic lateral sclerosis	2008	France	c.1302A > G	p.N390S	6	no	Male	64	Bulbar	N/A	UMN/LMN	yes	23
Kabashi E. et al. 2008. TARDBP mutations in individuals with sporadic and familial amyotrophic lateral sclerosis	2008	France	c.1278G > A	p.A382T	6	yes	Female	55	Bulbar	N/A	LMN	no	28
Kabashi E. et al. 2008. TARDBP mutations in individuals with sporadic and familial amyotrophic lateral sclerosis	2008	France	c.1302A > G	p.N390D	6	no	Male	53	Spinal	N/A	UMN/LMN	no	35
Kabashi E. et al. 2008. TARDBP mutations in individuals with sporadic and familial amyotrophic lateral sclerosis	2008	France	c.640A > G	p.D169G	4	no	Female	56	Spinal	N/A	UMN/LMN	no	40
Kabashi E. et al. 2008. TARDBP mutations in individuals with sporadic and familial amyotrophic lateral sclerosis	2008	France	c.1077G > A	p.A315T	6	yes	Female	74	Spinal	N/A	UMN/LMN	no	48
Kabashi E. et al. 2008. TARDBP mutations in individuals with sporadic and familial amyotrophic lateral sclerosis	2008	France	c.1217G > T	p.R361S	6	no	Male	55	Spinal	N/A	UMN/LMN	no	60
Kabashi E. et al. 2008. TARDBP mutations in individuals with sporadic and familial amyotrophic lateral sclerosis	2008	France	c.993G > A	p.G287S	6	no	Male	65	Bulbar	N/A	UMN/LMN	no	63
Kabashi E. et al. 2008. TARDBP mutations in individuals with sporadic and familial amyotrophic lateral sclerosis	2008	France	c.1278G > A	p.A382T	6	yes	Female	57	Spinal	N/A	LMN	no	73
Kabashi E. et al. 2008. TARDBP mutations in individuals with sporadic and familial amyotrophic lateral sclerosis	2008	France	c.1176G > T	p.G348C	6	no	Female	30	Spinal	N/A	UMN/LMN	yes	84
Kabashi E. et al. 2008. TARDBP mutations in individuals with sporadic and familial amyotrophic lateral sclerosis	2008	France	c.1077G > A	p.A315T	6	yes	Male	47	Spinal	N/A	LMN	no	132
Vrabec K. et al. 2015. Genetic analysis of amyotrophic lateral sclerosis in the Slovenian population	2015	Slovenia	c.990A > G	p.L330L	6	no	Male	51	Spinal	no	LMN	N/A	60
Vrabec K. et al. 2015. Genetic analysis of amyotrophic lateral sclerosis in the Slovenian population	2018	Germany	c.1042G > T	p.G348C	6	no	N/A	N/A	N/A	N/A	N/A	N/A	N/A
Vrabec K. et al. 2015. Genetic analysis of amyotrophic lateral sclerosis in the Slovenian population	2018	Germany	c.1055A > G	p.N32S	6	no	N/A	N/A	N/A	N/A	N/A	N/A	N/A
Vrabec K. et al. 2015. Genetic analysis of amyotrophic lateral sclerosis in the Slovenian population	2018	Germany	c.1055A > G	p.N32S	6	no	N/A	N/A	N/A	N/A	N/A	N/A	N/A
Vrabec K. et al. 2015. Genetic analysis of amyotrophic lateral sclerosis in the Slovenian population	2018	Germany	c.1055A > G	p.N32S	6	no	N/A	N/A	N/A	N/A	N/A	N/A	N/A
Vrabec K. et al. 2015. Genetic analysis of amyotrophic lateral sclerosis in the Slovenian population	2018	Germany	c.1055A > G	p.N32S	6	no	N/A	N/A	N/A	N/A	N/A	N/A	N/A
Vrabec K. et al. 2015. Genetic analysis of amyotrophic lateral sclerosis in the Slovenian population	2018	Germany	c.1055A > G	p.N32S	6	no	N/A	N/A	N/A	N/A	N/A	N/A	N/A
Vrabec K. et al. 2015. Genetic analysis of amyotrophic lateral sclerosis in the Slovenian population	2018	Germany	c.1055A > G	p.N32S	6	no	N/A	N/A	N/A	N/A	N/A	N/A	N/A
Vrabec K. et al. 2015. Genetic analysis of amyotrophic lateral sclerosis in the Slovenian population	2018	Germany	c.1055A > G	p.N32S	6	no	N/A	N/A	N/A	N/A	N/A	N/A	N/A
Vrabec K. et al. 2015. Genetic analysis of amyotrophic lateral sclerosis in the Slovenian population	2018	Germany	c.881G > T	p.G294V	6	no	N/A	N/A	N/A	N/A	N/A	N/A	N/A
Vrabec K. et al. 2015. Genetic analysis of amyotrophic lateral sclerosis in the Slovenian population	2018	Germany	c.943G > A	p.A315T	6	no	N/A	N/A	N/A	N/A	N/A	N/A	N/A
Vrabec K. et al. 2015. Genetic analysis of amyotrophic lateral sclerosis in the Slovenian population	2018	Germany	c.943G > A	p.A315T	6	no	N/A	N/A	N/A	N/A	N/A	N/A	N/A
Lattante S. et al. 2023. Evaluating the contribution of the gene TARDBP in Italian patients with amyotrophic lateral sclerosis	2023	Italy	c.1144G > A	p.A382T	6	yes	Male	50	Spinal (UL)	N/A	Flail arm	N/A	6
Lattante S. et al. 2023. Evaluating the contribution of the gene TARDBP in Italian patients with amyotrophic lateral sclerosis	2023	Italy	c.881G > T	p.G294V	6	yes	Male	61	Bulbar	N/A	UMN/LMN	N/A	6
Lattante S. et al. 2023. Evaluating the contribution of the gene TARDBP in Italian patients with amyotrophic lateral sclerosis	2023	Italy	c.881G > T	p.G294V	6	no	Male	58	Bulbar	N/A	UMN/LMN	N/A	11
Lattante S. et al. 2023. Evaluating the contribution of the gene TARDBP in Italian patients with amyotrophic lateral sclerosis	2023	Italy	c.1144G > A	p.A382T	6	no	Male	52	Spinal (UL)	N/A	UMN/LMN	N/A	13
Lattante S. et al. 2023. Evaluating the contribution of the gene TARDBP in Italian patients with amyotrophic lateral sclerosis	2023	Italy	c.1127G > A	p.G376D	6	yes	Male	36	Spinal (UL)	N/A	Flail arm	no	14
Lattante S. et al. 2023. Evaluating the contribution of the gene TARDBP in Italian patients with amyotrophic lateral sclerosis	2023	Italy	c.1144G > A	p.A382T	6	yes	Male	65	Spinal (UL)	N/A	UMN/LMN	no	14
Lattante S. et al. 2023. Evaluating the contribution of the gene TARDBP in Italian patients with amyotrophic lateral sclerosis	2023	Italy	c.881G > T	p.G294V	6	yes	Female	71	Bulbar	N/A	UMN/LMN	no	14
Lattante S. et al. 2023. Evaluating the contribution of the gene TARDBP in Italian patients with amyotrophic lateral sclerosis	2023	Italy	N/A	N/A	6	no	Male	48	Spinal (UL)	N/A	Flail arm	no	15
Lattante S. et al. 2023. Evaluating the contribution of the gene TARDBP in Italian patients with amyotrophic lateral sclerosis	2023	Italy	c.800A > G	p.N267S	6	no	Male	67	Spinal (UL)	N/A	UMN/LMN	no	19
Lattante S. et al. 2023. Evaluating the contribution of the gene TARDBP in Italian patients with amyotrophic lateral sclerosis	2023	Italy	c.1144G > A	p.A382T	6	yes	Male	36	Bulbar	N/A	UMN/LMN	N/A	21
Lattante S. et al. 2023. Evaluating the contribution of the gene TARDBP in Italian patients with amyotrophic lateral sclerosis	2023	Italy	c.1144G > A	p.A382T	6	no	Male	53	Bulbar	N/A	UMN/LMN	no	22
Lattante S. et al. 2023. Evaluating the contribution of the gene TARDBP in Italian patients with amyotrophic lateral sclerosis	2023	Italy	c.881G > C	p.G294A	6	no	Female	57	Spinal (LL)	N/A	UMN/LMN	no	22
Lattante S. et al. 2023. Evaluating the contribution of the gene TARDBP in Italian patients with amyotrophic lateral sclerosis	2023	Italy	c.1153T > G	p.W385G	6	yes	Male	24	Spinal (UL)	N/A	UMN/LMN	no	23
Lattante S. et al. 2023. Evaluating the contribution of the gene TARDBP in Italian patients with amyotrophic lateral sclerosis	2023	Italy	c.1170A > G	p.N390S	6	no	Male	40	Spinal (UL)	N/A	UMN	N/A	23
Lattante S. et al. 2023. Evaluating the contribution of the gene TARDBP in Italian patients with amyotrophic lateral sclerosis	2023	Italy	c.484A > C	p.M162L	6	yes	Male	52	Bulbar	N/A	UMN	N/A	23
Lattante S. et al. 2023. Evaluating the contribution of the gene TARDBP in Italian patients with amyotrophic lateral sclerosis	2023	Italy	c.1144G > A	p.A382T	6	no	Male	57	Spinal (UL)	N/A	UMN/LMN	yes	25
Lattante S. et al. 2023. Evaluating the contribution of the gene TARDBP in Italian patients with amyotrophic lateral sclerosis	2023	Italy	c.881G > T	p.G294V	6	no	Female	60	Spinal (LL)	N/A	UMN/LMN	yes	26
Lattante S. et al. 2023. Evaluating the contribution of the gene TARDBP in Italian patients with amyotrophic lateral sclerosis	2023	Italy	c.1144G > A	p.A382T	6	no	Male	57	Spinal (LL)	N/A	UMN/LMN	no	28
Lattante S. et al. 2023. Evaluating the contribution of the gene TARDBP in Italian patients with amyotrophic lateral sclerosis	2023	Italy	c.881G > T	p.G294V	6	no	Male	48	Bulbar	N/A	UMN/LMN	no	28
Lattante S. et al. 2023. Evaluating the contribution of the gene TARDBP in Italian patients with amyotrophic lateral sclerosis	2023	Italy	c.1147A > G	p.I383V	6	no	Male	37	Spinal (UL)	N/A	UMN/LMN	no	31
Lattante S. et al. 2023. Evaluating the contribution of the gene TARDBP in Italian patients with amyotrophic lateral sclerosis	2023	Italy	c.1144G > A	p.A382T	6	no	Female	63	Spinal (LL)	N/A	UMN	yes	35
Lattante S. et al. 2023. Evaluating the contribution of the gene TARDBP in Italian patients with amyotrophic lateral sclerosis	2023	Italy	c.995G > A	p.S332N	6	yes	Female	54	Bulbar	N/A	UMN	yes	35
Lattante S. et al. 2023. Evaluating the contribution of the gene TARDBP in Italian patients with amyotrophic lateral sclerosis	2023	Italy	c.1144G > A	p.A382T	6	no	Male	75	Spinal (LL)	N/A	UMN/LMN	yes	36
Lattante S. et al. 2023. Evaluating the contribution of the gene TARDBP in Italian patients with amyotrophic lateral sclerosis	2023	Italy	c.1144G > A	p.A382T	6	no	Male	60	Bulbar	N/A	UMN	yes	36
Lattante S. et al. 2023. Evaluating the contribution of the gene TARDBP in Italian patients with amyotrophic lateral sclerosis	2023	Italy	c.883G > A	p.G295S	6	no	Female	46	Bulbar	N/A	UMN/LMN	yes	38
Lattante S. et al. 2023. Evaluating the contribution of the gene TARDBP in Italian patients with amyotrophic lateral sclerosis	2023	Italy	c.883G > A	p.G295S	6	no	Male	61	Spinal (UL)	N/A	UMN/LMN	no	48
Lattante S. et al. 2023. Evaluating the contribution of the gene TARDBP in Italian patients with amyotrophic lateral sclerosis	2023	Italy	c.1144G > A	p.A382T	6	yes	Male	70	Spinal (UL)	N/A	UMN/LMN	no	49
Lattante S. et al. 2023. Evaluating the contribution of the gene TARDBP in Italian patients with amyotrophic lateral sclerosis	2023	Italy	c.1144G > A	p.A382T	6	no	Female	43	Spinal (UL)	N/A	UMN	N/A	51
Lattante S. et al. 2023. Evaluating the contribution of the gene TARDBP in Italian patients with amyotrophic lateral sclerosis	2023	Italy	c.883G > A	p.G295S	6	no	Male	55	Spinal (UL)	N/A	UMN/LMN	N/A	52
Lattante S. et al. 2023. Evaluating the contribution of the gene TARDBP in Italian patients with amyotrophic lateral sclerosis	2023	Italy	c.1144G > A	p.A382T	6	no	Female	71	Spinal (UL)	N/A	UMN/LMN	no	53
Lattante S. et al. 2023. Evaluating the contribution of the gene TARDBP in Italian patients with amyotrophic lateral sclerosis	2023	Italy	c.1144G > A	p.A382T	6	no	Male	17	Spinal (UL)	N/A	UMN/LMN	no	54
Lattante S. et al. 2023. Evaluating the contribution of the gene TARDBP in Italian patients with amyotrophic lateral sclerosis	2023	Italy	c.883G > A	p.G295S	6	no	Female	57	Bulbar	N/A	UMN/LMN	yes	56
Lattante S. et al. 2023. Evaluating the contribution of the gene TARDBP in Italian patients with amyotrophic lateral sclerosis	2023	Italy	c.1144G > A	p.A382T	6	no	Female	75	Bulbar	N/A	UMN/LMN	yes	61
Lattante S. et al. 2023. Evaluating the contribution of the gene TARDBP in Italian patients with amyotrophic lateral sclerosis	2023	Italy	c.1144G > A	p.A382T	6	no	Female	58	Spinal (UL)	N/A	UMN/LMN	no	61
Lattante S. et al. 2023. Evaluating the contribution of the gene TARDBP in Italian patients with amyotrophic lateral sclerosis	2023	Italy	c.1144G > A	p.A382T	6	no	Male	36	Spinal (LL)	N/A	UMN	no	66
Lattante S. et al. 2023. Evaluating the contribution of the gene TARDBP in Italian patients with amyotrophic lateral sclerosis	2023	Italy	c.881G > T	p.G294V	6	no	Male	56	Spinal (LL)	N/A	LMN	no	71
Lattante S. et al. 2023. Evaluating the contribution of the gene TARDBP in Italian patients with amyotrophic lateral sclerosis	2023	Italy	c.883G > A	p.G295S	6	no	Male	60	Spinal (LL)	N/A	UMN/LMN	no	77
Lattante S. et al. 2023. Evaluating the contribution of the gene TARDBP in Italian patients with amyotrophic lateral sclerosis	2023	Italy	c.800A > G	p.N267S	6	no	Male	66	Spinal (UL)	N/A	Flail arm	no	91
Lattante S. et al. 2023. Evaluating the contribution of the gene TARDBP in Italian patients with amyotrophic lateral sclerosis	2023	Italy	c.1144G > A	p.A382T	6	no	Male	76	Bulbar	N/A	UMN	yes	120
Lattante S. et al. 2023. Evaluating the contribution of the gene TARDBP in Italian patients with amyotrophic lateral sclerosis	2023	Italy	c.909A > C	p.Q303H	6	no	Female	52	Spinal (LL)	N/A	UMN	no	166
Lattante S. et al. 2023. Evaluating the contribution of the gene TARDBP in Italian patients with amyotrophic lateral sclerosis	2023	Italy	c.800A > G	p.N267S	6	no	Male	27	Spinal (LL)	N/A	UMN/LMN	N/A	178
Lattante S. et al. 2023. Evaluating the contribution of the gene TARDBP in Italian patients with amyotrophic lateral sclerosis	2023	Italy	c.1144G > A	p.A382T	6	no	Female	58	Spinal (LL)	N/A	UMN/LMN	no	242
Liu Z.J. et al. 2017. The investigation of genetic and clinical features in Chinese patients with juvenile amyotrophic lateral sclerosis	2017	China	c.1043G > T	p.G348V	6	yes	Male	24	Spinal (UL)	yes	LMN	no	48
Liu Z.J. et al. 2019. Genetic Spectrum and Variability in Chinese Patients with Amyotrophic Lateral Sclerosis	2019	China	c.1069G > A	p.G357S	6	no	Male	65	Spinal (uL)	N/A	UMN/LMN	N/A	24
Liu Z.J. et al. 2019. Genetic Spectrum and Variability in Chinese Patients with Amyotrophic Lateral Sclerosis	2019	China	c.1009A > G	p.M337V	6	yes	Male	44	Bulbar	N/A	LMN	N/A	156
McCann EP. et al. 2017. The genotype-phenotype landscape of familial amyotrophic lateral sclerosis in Australia	2017	Australia	c.881G > T	p.G294V	6	yes	N/A	N/A	N/A	N/A	N/A	N/A	N/A
McCann EP. et al. 2017. The genotype-phenotype landscape of familial amyotrophic lateral sclerosis in Australia	2017	Australia	c.1009A > G	p.M337V	6	yes	N/A	N/A	N/A	N/A	N/A	N/A	N/A
McCann EP. et al. 2017. The genotype-phenotype landscape of familial amyotrophic lateral sclerosis in Australia	2017	Australia	c.1009A > G	p.M337V	6	yes	N/A	N/A	N/A	N/A	N/A	N/A	N/A
McCann EP. et al. 2017. The genotype-phenotype landscape of familial amyotrophic lateral sclerosis in Australia	2017	Australia	N/A	p.G376D	6	yes	N/A	N/A	N/A	N/A	N/A	N/A	N/A
Narain P. et al. 2018. Targeted next-generation sequencing reveals novel and rare variants in Indian patients with amyotrophic lateral sclerosis	2018	India	N/A	p.N267S	6	no	Male	57	Spinal (LL)	N/A	N/A	N/A	N/A
Narain P. et al. 2018. Targeted next-generation sequencing reveals novel and rare variants in Indian patients with amyotrophic lateral sclerosis	2018	India	c.1009A > G	p.M337V	6	no	Male	40	Spinal (UL)	N/A	N/A	N/A	N/A
Newell K. et al. 2019. Dysregulation of TDP-43 intracellular localization and early onset ALS are associated with a TARDBP S375G variant	2019	UK	c.1123A > G	p.S375G	6	no	Female	22	Spinal (LL)	yes	LMN	no	48
Rutherford N. J. et al. 2008. Novel mutations in TARDBP (TDP-43) in patients with familial amyotrophic lateral sclerosis	2008	USA	c.1009A > G	p.M337V	6	no	N/A	38	Spinal (UL)	N/A	N/A	no	N/A
Rutherford N. J. et al. 2008. Novel mutations in TARDBP (TDP-43) in patients with familial amyotrophic lateral sclerosis	2008	USA	c.1035C > A	p.N345K	6	no	N/A	39	Spinal (LL)	N/A	N/A	no	N/A
Sánchez-Tejerina et al. 2022. An Atypical Presentation of Upper Motor Neuron Predominant Juvenile Amyotrophic Lateral Sclerosis Associated with TARDBP Gene: A Case Report and Review of the Literature	2022	Spain	c.1035C > G	p.N345K	6	yes	Male	24	Spinal (LL)	yes	UMN	no	24
Soong B.W. et al. 2014. Extensive molecular genetic survey of Taiwanese patients with amyotrophic lateral sclerosis	2014	Taiwan	c.1009A > G	p.M337V	6	yes	N/A	N/A	N/A	N/A	N/A	N/A	N/A
Soong B.W. et al. 2014. Extensive molecular genetic survey of Taiwanese patients with amyotrophic lateral sclerosis	2014	Taiwan	c.1009A > G	p.M337V	6	yes	N/A	N/A	N/A	N/A	N/A	N/A	N/A
Soong B.W. et al. 2014. Extensive molecular genetic survey of Taiwanese patients with amyotrophic lateral sclerosis	2014	Taiwan	c.1009A > G	p.M337V	6	yes	N/A	N/A	N/A	N/A	N/A	N/A	N/A
Soong B.W. et al. 2014. Extensive molecular genetic survey of Taiwanese patients with amyotrophic lateral sclerosis	2014	Taiwan	c.1009A > G	p.M337V	6	yes	N/A	N/A	N/A	N/A	N/A	N/A	N/A
Soong B.W. et al. 2014. Extensive molecular genetic survey of Taiwanese patients with amyotrophic lateral sclerosis	2014	Taiwan	c.1043G > T	p.G348V	6	yes	N/A	N/A	N/A	N/A	N/A	N/A	N/A
Soong B.W. et al. 2014. Extensive molecular genetic survey of Taiwanese patients with amyotrophic lateral sclerosis	2014	Taiwan	c.1132A > G	p.N378D	6	yes	N/A	N/A	N/A	N/A	N/A	N/A	N/A
Soong B.W. et al. 2014. Extensive molecular genetic survey of Taiwanese patients with amyotrophic lateral sclerosis	2014	Taiwan	c.1147A > G	p.I383V	6	yes	N/A	N/A	N/A	N/A	N/A	N/A	N/A
Sreedharan J. et al. 2008. TDP-43 mutations in familial and sporadic amyotrophic lateral sclerosis	2008	UK	c.991C > A	p.Q331K	6	no	Male	72	Spinal	N/A	N/A	N/A	36
Sreedharan J. et al. 2008. TDP-43 mutations in familial and sporadic amyotrophic lateral sclerosis	2008	UK	c.881G > C	p.G294A	6	no	Male	65	Spinal	N/A	N/A	N/A	60
Sreedharan J. et al. 2008. TDP-43 mutations in familial and sporadic amyotrophic lateral sclerosis	2008	UK	c.1009A > G	p.M337V	6	yes	N/A	N/A	N/A	N/A	N/A	N/A	N/A
Sreedharan J. et al. 2008. TDP-43 mutations in familial and sporadic amyotrophic lateral sclerosis	2008	UK	c.1009A > G	p.M337V	6	yes	N/A	N/A	N/A	N/A	N/A	N/A	N/A
Sreedharan J. et al. 2008. TDP-43 mutations in familial and sporadic amyotrophic lateral sclerosis	2008	UK	c.1009A > G	p.M337V	6	yes	N/A	N/A	N/A	N/A	N/A	N/A	N/A
Sreedharan J. et al. 2008. TDP-43 mutations in familial and sporadic amyotrophic lateral sclerosis	2008	UK	c.1009A > G	p.M337V	6	yes	N/A	N/A	N/A	N/A	N/A	N/A	N/A
Sreedharan J. et al. 2008. TDP-43 mutations in familial and sporadic amyotrophic lateral sclerosis	2008	UK	c.1009A > G	p.M337V	6	yes	N/A	N/A	N/A	N/A	N/A	N/A	N/A
Sreedharan J. et al. 2008. TDP-43 mutations in familial and sporadic amyotrophic lateral sclerosis	2008	UK	c.991C > A	p.Q331K	6	no	N/A	N/A	N/A	N/A	N/A	N/A	N/A
Sreedharan J. et al. 2008. TDP-43 mutations in familial and sporadic amyotrophic lateral sclerosis	2008	UK	c.881G > C	p.G294A	6	no	N/A	N/A	N/A	N/A	N/A	N/A	N/A
Ungaro C. et al. 2021. Genetic investigation of amyotrophic lateral sclerosis patients in south Italy: a two-decade analysis	2021	Italy	c.881G > T	p.G294V	6	yes	Female	58	Spinal	N/A	N/A	N/A	4
Ungaro C. et al. 2021. Genetic investigation of amyotrophic lateral sclerosis patients in south Italy: a two-decade analysis	2021	Italy	c.1135T > G	p.S379A	6	no	Female	79	Spinal	N/A	N/A	N/A	9
Ungaro C. et al. 2021. Genetic investigation of amyotrophic lateral sclerosis patients in south Italy: a two-decade analysis	2021	Italy	c.881G > T	p.G294V	6	yes	Female	63	Spinal	N/A	N/A	N/A	12
Ungaro C. et al. 2021. Genetic investigation of amyotrophic lateral sclerosis patients in south Italy: a two-decade analysis	2021	Italy	c.881G > T	p.G294V	6	no	Male	68	Bulbar	N/A	N/A	N/A	15
Ungaro C. et al. 2021. Genetic investigation of amyotrophic lateral sclerosis patients in south Italy: a two-decade analysis	2021	Italy	c.881G > T	p.G294V	6	no	Female	78	Spinal	N/A	N/A	N/A	15
Ungaro C. et al. 2021. Genetic investigation of amyotrophic lateral sclerosis patients in south Italy: a two-decade analysis	2021	Italy	c.881G > T	p.G294V	6	no	Female	63	Bulbar	N/A	N/A	N/A	16
Ungaro C. et al. 2021. Genetic investigation of amyotrophic lateral sclerosis patients in south Italy: a two-decade analysis	2021	Italy	c.881G > T	p.G294V	6	no	Male	48	Spinal	N/A	N/A	N/A	19
Ungaro C. et al. 2021. Genetic investigation of amyotrophic lateral sclerosis patients in south Italy: a two-decade analysis	2021	Italy	c.1144G > A	p.A382T	6	yes	Male	36	Spinal	N/A	N/A	N/A	36
Ungaro C. et al. 2021. Genetic investigation of amyotrophic lateral sclerosis patients in south Italy: a two-decade analysis	2021	Italy	c.881G > T	p.G294V	6	yes	Male	59	Bulbar	N/A	N/A	N/A	40
Ungaro C. et al. 2021. Genetic investigation of amyotrophic lateral sclerosis patients in south Italy: a two-decade analysis	2021	Italy	c.881G > T	p.G294V	6	yes	Male	61	Spinal	N/A	N/A	N/A	N/A
Ungaro C. et al. 2021. Genetic investigation of amyotrophic lateral sclerosis patients in south Italy: a two-decade analysis	2021	Italy	c.1144G > A	p.A382T	6	no	Male	52	Spinal	N/A	N/A	N/A	72
Van Deerlin et al. 2008. TARDBP mutations in amyotrophic lateral sclerosis with TDP-43 neuropathology: a genetic and histopathological analysis	2008	USA	c.892G > A	p.G298S	6	yes	Male	47	N/A	N/A	N/A	no	12
Van Deerlin et al. 2008. TARDBP mutations in amyotrophic lateral sclerosis with TDP-43 neuropathology: a genetic and histopathological analysis	2008	USA	c.892G > A	p.G298S	6	yes	Male	48	N/A	N/A	N/A	no	12
Van Deerlin et al. 2008. TARDBP mutations in amyotrophic lateral sclerosis with TDP-43 neuropathology: a genetic and histopathological analysis	2008	USA	c.869G > C	p.G290A	6	yes	Male	47	Spinal (UL)	N/A	UMN/LMN	N/A	16
Van Deerlin et al. 2008. TARDBP mutations in amyotrophic lateral sclerosis with TDP-43 neuropathology: a genetic and histopathological analysis	2008	USA	c.869G > C	p.G290A	6	yes	Female	51	Bulbar	yes	UMN/LMN	no	21
Van Deerlin et al. 2008. TARDBP mutations in amyotrophic lateral sclerosis with TDP-43 neuropathology: a genetic and histopathological analysis	2008	USA	c.892G > A	p.G298S	6	yes	Female	60	Bulbar	yes	UMN/LMN	no	24
Van Deerlin et al. 2008. TARDBP mutations in amyotrophic lateral sclerosis with TDP-43 neuropathology: a genetic and histopathological analysis	2008	USA	c.892G > A	p.G298S	6	yes	Male	41	Spinal	no	UMN/LMN	no	24
Van Deerlin et al. 2008. TARDBP mutations in amyotrophic lateral sclerosis with TDP-43 neuropathology: a genetic and histopathological analysis	2008	USA	c.892G > A	p.G298S	6	yes	Female	52	Spinal	no	LMN	no	48
Wang F. et al. 2020. Identification of novel FUS and TARDBP gene mutations in Chinese amyotrophic lateral sclerosis patients with HRM analysis	2020	China	c.881G > T	p.G294V	6	no	Male	61	Bulbar	yes	N/A	no	6
Wang F. et al. 2020. Identification of novel FUS and TARDBP gene mutations in Chinese amyotrophic lateral sclerosis patients with HRM analysis	2020	China	c.1009A > G	p.M337V	6	yes	Male	58	Spinal	N/A	N/A	N/A	12
Wang F. et al. 2020. Identification of novel FUS and TARDBP gene mutations in Chinese amyotrophic lateral sclerosis patients with HRM analysis	2020	China	c.881G > T	p.G294V	6	no	Male	53	Bulbar	no	N/A	no	18
Wang F. et al. 2020. Identification of novel FUS and TARDBP gene mutations in Chinese amyotrophic lateral sclerosis patients with HRM analysis	2020	China	c.1147A > G	p.I383V	6	no	Female	45	Spinal	no	N/A	no	36
Wang F. et al. 2020. Identification of novel FUS and TARDBP gene mutations in Chinese amyotrophic lateral sclerosis patients with HRM analysis	2020	China	c.1043G > T	p.G348V	6	no	Male	24	Spinal	no	UMN/LMN	yes	120
Williams K. L. et al. 2009. A novel TARDBP mutation in an Australian amyotrophic lateral sclerosis kindred	2008	Australia	c.881G > T	p.G294V	6	yes	Male	66	Bulbar	yes	UMN/LMN	no	24
Xu F. et al. 2022. Identification of TARDBP Gly298Ser as a founder mutation for amyotrophic lateral sclerosis in Southern China	2022	China	c.892G > A	p.G298S	6	no	Female	39	Bulbar	yes	UMN/LMN	no	7
Xu F. et al. 2022. Identification of TARDBP Gly298Ser as a founder mutation for amyotrophic lateral sclerosis in Southern China	2022	China	c.892G > A	p.G298S	6	no	Male	52	Bulbar	yes	LMN	no	8
Xu F. et al. 2022. Identification of TARDBP Gly298Ser as a founder mutation for amyotrophic lateral sclerosis in Southern China	2022	China	c.892G > A	p.G298S	6	yes	Female	73	Spinal (UL)	N/A	UMN/LMN	no	10
Xu F. et al. 2022. Identification of TARDBP Gly298Ser as a founder mutation for amyotrophic lateral sclerosis in Southern China	2022	China	c.892G > A	p.G298S	6	yes	Female	49	Bulbar	yes	UMN/LMN	no	11
Xu F. et al. 2022. Identification of TARDBP Gly298Ser as a founder mutation for amyotrophic lateral sclerosis in Southern China	2022	China	c.1132A > G	p.N378D	6	yes	Male	40	Spinal (UL)	N/A	N/A	no	12
Xu F. et al. 2022. Identification of TARDBP Gly298Ser as a founder mutation for amyotrophic lateral sclerosis in Southern China	2022	China	c.892G > A	p.G298S	6	yes	Female	62	Spinal (UL)	N/A	UMN/LMN	no	13
Xu F. et al. 2022. Identification of TARDBP Gly298Ser as a founder mutation for amyotrophic lateral sclerosis in Southern China	2022	China	c.892G > A	p.G298S	6	yes	Male	46	Bulbar	yes	UMN	no	14
Xu F. et al. 2022. Identification of TARDBP Gly298Ser as a founder mutation for amyotrophic lateral sclerosis in Southern China	2022	China	c.892G > A	p.G298S	6	no	Male	53	Spinal (UL)	N/A	UMN/LMN	no	14
Xu F. et al. 2022. Identification of TARDBP Gly298Ser as a founder mutation for amyotrophic lateral sclerosis in Southern China	2022	China	c.892G > A	p.G298S	6	yes	Female	50	Spinal (LL)	N/A	UMN/LMN	no	15
Xu F. et al. 2022. Identification of TARDBP Gly298Ser as a founder mutation for amyotrophic lateral sclerosis in Southern China	2022	China	c.1035C > A	p.N345K	6	yes	Female	60	Bulbar	N/A	N/A	no	N/A
Xu F. et al. 2022. Identification of TARDBP Gly298Ser as a founder mutation for amyotrophic lateral sclerosis in Southern China	2022	China	c.892G > A	p.G298S	6	yes	Male	54	Bulbar	N/A	UMN/LMN	no	20
Xu F. et al. 2022. Identification of TARDBP Gly298Ser as a founder mutation for amyotrophic lateral sclerosis in Southern China	2022	China	c.892G > A	p.G298S	6	yes	Female	53	Spinal (UL)	N/A	UMN	no	20
Xu F. et al. 2022. Identification of TARDBP Gly298Ser as a founder mutation for amyotrophic lateral sclerosis in Southern China	2022	China	c.892G > A	p.G298S	6	no	Male	49	Spinal (UL)	N/A	UMN/LMN	no	24
Xu F. et al. 2022. Identification of TARDBP Gly298Ser as a founder mutation for amyotrophic lateral sclerosis in Southern China	2022	China	c.892G > A	p.G298S	6	yes	Male	50	Spinal (UL)	N/A	UMN	no	48
Xu F. et al. 2022. Identification of TARDBP Gly298Ser as a founder mutation for amyotrophic lateral sclerosis in Southern China	2022	China	c.892G > A	p.G298S	6	no	Female	43	Spinal (UL)	N/A	UMN/LMN	no	N/A
Xu F. et al. 2022. Identification of TARDBP Gly298Ser as a founder mutation for amyotrophic lateral sclerosis in Southern China	2022	China	c.892G > A	p.G298S	6	no	Female	38	Spinal (UL)	N/A	UMN/LMN	no	N/A
Xu F. et al. 2022. Identification of TARDBP Gly298Ser as a founder mutation for amyotrophic lateral sclerosis in Southern China	2022	China	c.892G > A	p.G298S	6	no	Male	59	Spinal (UL)	N/A	UMN	no	N/A
Xu F. et al. 2022. Identification of TARDBP Gly298Ser as a founder mutation for amyotrophic lateral sclerosis in Southern China	2022	China	c.892G > A	p.G298S	6	no	Male	59	Spinal (UL+LL)	N/A	UMN/LMN	no	N/A
